# Supplementary material for: Precise pathogen detection and clinical characterization of bronchiectasis
Source: Front Cell Infect Microbiol. 2025 Sep 26;15:1670925. doi: 10.3389/fcimb.2025.1670925 (PMC12511037; doi:10.3389/fcimb.2025.1670925)
Supplement: Supplementary file 2 [file Table2.xlsx]

## Sheet: 1
No.	outcome	Molecula	Culture	Sex	Age	BMI	BSI	Smoking_History	FEV1	FEV1_FVC	Respiratory_Failure	Mucus_Plug	Cystic_Bronchiectasis	Oxygen_Therapy	WBC	ANC	ALC	AEC	CRP	Underlying_disease	Acute_Exacerbation
P1	other	True negative	True negative	female	45	18.5529	6	no			no	yes	yes	yes	4.68	1.81	2.36	0.23	4	Chronic lung diseases	yes
P2	Pseudomonas aeruginosa	True positive	Flase negative	male	63	17.6309	8	yes	0.92	0.715	no	yes	yes	yes	11.48	9.31	1.22	0.02	0.5	Chronic lung diseases	yes
P3	Haemophilus influenzae	True positive	Flase negative	male	56	16.6525	14	no	0.2	0.3517	yes	no	no	yes	9.99	7.89	1.07	0.21	0.5	Chronic lung diseases	yes
P4	Pseudomonas aeruginosa	True positive	Flase negative	male	47	23.1481	9	no	0.88	0.6374	no	no	no	yes	5.03	3.07	1.66	0.06	5	Chronic lung diseases	yes
P5	other	True negative	True negative	male	73	24.9135	13	no	0.7	0.55	yes	no	yes	yes	7.27	5.11	1.54	0.13	4	Chronic lung diseases	yes
P6	other	True positive	Flase negative	female	28	31.245	1	no	0.9	0.8089	no	no	no	yes	10.92	7.47	2.41	0.52	59	Chronic lung diseases	yes
P7	other	True negative	True negative	male	75	16.955		yes	0.62	0.9342	no	no	yes	yes	9.14	6.87	1.49	0.17	72	Chronic lung diseases	yes
P8	Haemophilus influenzae	True positive	Flase negative	male	72	24.6755	6	no	0.87	0.7984	no	yes	yes	yes	8.38	6.85	1.12	0.04	112	Chronic lung diseases	yes
P9	Haemophilus influenzae	True positive	Flase negative	female	47	19.1406	3	no	0.77	0.7079	no	yes	yes	yes	13.71	11.89	1.19	0.01	22	Chronic lung diseases	yes
P10	Pseudomonas aeruginosa	True positive	Flase negative	female	73	17.7778	19	no	0.33	0.4722	yes	yes	yes	yes	4.45	2.56	1.53	0.02	7	Chronic lung diseases	yes
P11	other	True positive	Flase negative	female	59	24.1415	9	no	0.86	0.7682	no	no	no	yes	8.46	5.62	2.25	0.1	9	Metabolic diseases (diabetes)	yes
P12	Haemophilus influenzae	True positive	Flase negative	male	78	24.2424	10	no	0.26	0.58	yes	yes	no	yes	6.92	5.17	0.99	0.11	67	Comorbidity with multiple underlying diseases	yes
P13	other	True negative	True negative	male	74	23.0546	11	yes	0.67	0.83	yes	yes	yes	yes	4.08	1.74	1.34	0.33	7.3	Chronic lung diseases	yes
P14	Haemophilus influenzae		True positive	female	30	19.6052	2	no			no	no	no	no	8.19	4.88	2.41	0.49	0.6	Chronic lung diseases	no
P15	other		True negative	female	48	23.4221	1	no	1.15	0.8308	no	no	no	yes	7.52	5.2	1.63	0.26	1	Chronic lung diseases	yes
P16	Pseudomonas aeruginosa	True positive	Flase negative	female	49	24.0344	5	no	0.75	0.6641	yes	yes	no	yes	6.56	4.62	1.47	0.04	2.2	Chronic lung diseases	no
P17	other	True positive	Flase negative	female	43	20.7612	1	no	1.01	0.8121	no	no	yes	yes	4.59	3.2	1.01	0.09	0.2	Chronic lung diseases	no
P18	other		True positive	female	63	22.2222		no			no	yes	no	yes	3.52	1.92	1.05	0.17	17.3	none	no
P19	Haemophilus influenzae	True positive	True positive	male	69	19.2894	9	yes	0.86	0.8968	no	yes	no	yes	11.44	7.78	2.46	0.08	9.8	Chronic lung diseases	yes
P20	Pseudomonas aeruginosa	True positive	True positive	male	58	21.2279		yes	1.03	0.7389	no	yes	yes	yes	6.69	4.62	1.11	0.07	69.7	none	no
P21	other		True positive	female	43	13.9147		no			yes	yes	no	yes	7.63	3.8	3.04	0.08	11.7	Chronic lung diseases	yes
P22	other		True positive	male	58	29.2969		yes			no	no	yes	no	7.3	3.39	2.86	0.37	1.1	Chronic lung diseases	no
P23	other		True negative	female	67	22.6562	3	no	0.81	0.7285	no	yes	yes	yes	2.83	2.05	0.51	0.07	56.7	Chronic lung diseases	yes
P24	other		True negative	female	76	22.1893	5	no	0.86	0.766	yes	no	yes	yes	7.44	5.07	1.71	0.11	1.8	Chronic lung diseases	yes
P25	other		True negative	male	21	20.7612	1	no	1.08	0.9959	no	no	no	yes	4.76	2.58	1.69	0.08	0.7	Chronic lung diseases	no
P26	Haemophilus influenzae	True positive	Flase negative	female	52	18.4265	6	no	0.9	0.8259	yes	no	no	yes	2.76	1.38	1.13	0.04	3.13	Chronic lung diseases	yes
P27	Pseudomonas aeruginosa		True positive	male	61	27.31		no			no	yes	no	yes	6.77	4.43	1.51	0.28		Chronic lung diseases	yes
P28	other		True positive	female	28	22.4996	3	no	0.77	0.82	no	yes	no	yes	6	3	2.21	0.42	0.1	Chronic lung diseases	yes
P29	other	True positive	Flase negative	female	38	21.6713	3	no	0.57	0.61	yes	yes	no	yes	4.74	2.68	1.62	0.13	1.7	none	no
P30	other		True positive	female	38	18.8271	2	no	0.99	0.84	no	no	no	no	5.69	3.77	1.71	0.01	0.5	Chronic lung diseases	no
P31	other		True negative	female	57	23.8054	1	no	1.23	0.7942	no	no	no	yes	5	2.77	1.93	0.05	0.6	Chronic lung diseases	no
P32	other		True positive	female	83	29.0131	2	no	0.88	0.5073	no	yes	no	yes	3.9	3.02	0.78	0	2.4	Chronic lung diseases	yes
P33	other		True negative	male	86	19.052	4	no	0.24	0.56	yes	yes	yes	yes	5.07	4.55	0.28	0	1	Chronic lung diseases	yes
P34	Haemophilus influenzae		True positive	male	74	26.2188	9	yes	0.44	0.4944	yes	no	no	yes	10.25	6.93	2.56	0.27	6.8	Chronic lung diseases	yes
P35	other	True negative	False positive	male	69	23.1206	2	no	1.06	0.8089	no	no	no	yes	7.3	4.97	1.48	0.17	29.91	Chronic lung diseases	yes
P36	Haemophilus influenzae	True positive	Flase negative	male	84	23.4221	13	yes	0.77	0.7142	no	yes	no	yes	11.56	8.57	1.39	0.09	21.32	Chronic lung diseases	yes
P37	other	True positive	Flase negative	male	44	25.0593	2	yes	0.6491	0.74	no	yes	no	yes	7.18	5.88	0.95	0.04	16.8	none	no
P38	Pseudomonas aeruginosa	True positive	True positive	female	64	15.3787	12	no			yes	yes	yes	yes	15.73	14.77	0.26	0	157.03	Chronic lung diseases	yes
P39	Pseudomonas aeruginosa	True positive	True positive	male	69	17.301	10	no	0.283	0.4354	yes	yes	yes	yes	7.11	5.76	0.89	0.3	23	Chronic lung diseases	yes
P40	other	True negative	True negative	male	55	19.6052	2	yes	1.02	0.8412	no	no	no	no	7.7	4.47	1.95	0.65	3.9	Chronic lung diseases	yes
P41	other	True positive	False positive	female	64	22.4323	3	no	0.99	0.7572	no	yes	yes	yes	8.28	7.09	0.79	0.01	6.3	Chronic lung diseases	yes
P42	Pseudomonas aeruginosa	False negative	True positive	female	81	21.2306	16	no	0.69	0.78	yes	yes	yes	yes	6.58	4.41	1.8	0.04	20.7	Chronic lung diseases	no
P43	Haemophilus influenzae	True positive	Flase negative	female	54	26.2976	3	no	1.176	0.8193	no	no	yes	yes	5.5	3.14	1.93	0.06	0.9	Chronic lung diseases	no
P44	Haemophilus influenzae	True positive	True positive	female	51	19.9792	4	no	0.74	0.96	no	yes	no	yes	5.63	3.33	1.9	0.12	2.6	Chronic lung diseases	yes
P45	other	True positive	Flase negative	female	44	19.6752	1	no	0.88	0.7895	no	yes	no	yes	4.85	2.89	1.56	0.05	0.5	Chronic lung diseases	no
P46	other		True negative	female	55	23.4221	2	no	0.89	0.7836	no	no	no	yes	4.91	2.64	1.82	0.1	10.2	Chronic lung diseases	yes
P47	other		True negative	female	77	15.5896	6	no	0.93	0.7772	no	no	yes	no	5.6	3.31	1.71	0.15	0.9	Chronic lung diseases	yes
P48	other	True negative	True negative	female	65	21.0938	7	no	1.155	0.84	yes	no	yes	yes	12.47	10.46	1.46	0.08	4.3	Chronic lung diseases	yes
P49	other	False negative	True positive	male	84	23.7118	8	previous	1.13	0.8565	no	no	no	yes	6.52	5.2	0.74	0.19	5.7	Chronic lung diseases	no
P50	other		True positive	male	90	21.4844	14	previous	0.71	0.77	no	yes	yes	yes	4.24	2.81	1.02	0.05	2.8	Chronic lung diseases	no
P51	other	True negative	True negative	male	72	25.1486	4	no	0.96	0.53	yes	no	no	yes	8.46	5.48	1.7	0.32	47.7	Chronic lung diseases	yes
P52	other	True positive	Flase negative	male	47	21.9671	1	yes	0.875	0.9653	no	no	no	yes	4.92	2.34	2.15	0.08	0.5	Chronic lung diseases	yes
P53	other	True positive	Flase negative	male	69	17.5781	10	no	0.85	0.99	no	yes	no	yes	6.42	3.89	1.65	0.12	9.8	Chronic lung diseases	no
P54	other		True negative	female	65	24.653	2	no	0.984	0.9146	no	yes	yes	yes	12.1	9.36	2.07	0.8	15.4	Chronic lung diseases	yes
P55	other	True positive	Flase negative	male	67	21.4844	5	yes	0.5433	0.69	no	yes	yes	yes	6.66	5.83	0.67	0	11.9	Chronic lung diseases	yes
P56	other	False positive	True positive	male	76	20.1956	15	yes	0.2832	0.5083	yes	no	yes	yes	9.16	7.36	1.22	0.1	3.7	Chronic lung diseases	yes
P57	other		True positive	female	55	20.7031	5	no	1.021	0.9141	no	no	no	yes	5.36	4	1.21	0	19.5	Chronic lung diseases	yes
P58	Pseudomonas aeruginosa		True positive	female	78	16.6659	16	no	0.71	0.95	yes	yes	yes	yes	14.71	9.76	4.09	0.11	12.78	Chronic lung diseases	no
P59	other	True positive	Flase negative	female	67	33.6485	3	no	0.92	0.7485	no	no	no	yes	3.44	2.7	0.66	0	7.6	Comorbidity with multiple underlying diseases	yes
P60	mix	True positive	False positive	female	56	23.5294	11	no			no	no	yes	yes	4.89	2.83	1.28	0.24	7.6	Chronic lung diseases	no
P61	other	True positive	Flase negative	male	74	20.7612	5	no	1.04	0.8024	no	no	no	yes	7.61	4.99	2.01	0.15	0.5	Chronic lung diseases	yes
P62	Haemophilus influenzae	True positive	True positive	female	76	19.1406	5	no	0.99	0.6185	no	no	no	yes	6.12	4.11	1.65	0.06		Chronic lung diseases	yes
P63	mix	True positive	True positive	female	49	22.1893	6	no	0.67	0.83	no	yes	yes	yes	4.61	3.09	1.15	0.04	1.3	Chronic lung diseases	no
P64	other	True negative	True negative	male	84	22.3214	7	yes	0.51	0.97	no	yes	no	yes	6.54	4.91	1.09	0.12	2.3	Chronic lung diseases	yes
P65	other	True positive	Flase negative	female	40	16.4444	4	no	0.58	0.4211	yes	yes	no	yes	10.02	6.69	1.11	1.15	7.1	Chronic lung diseases	yes
P66	Haemophilus influenzae	True positive	True positive	male	69	26.9531	3	no	1.12	0.7514	yes	no	no	yes	6.67	3.21	2.92	0.04	0.5	Chronic lung diseases	no
P67	mix	True positive	True positive	female	69	17.6254	11	no	0.4	0.8596	yes	yes	yes	yes	10.51	8.44	1.45	0	64.5	Cardiovascular and cerebrovascular diseases	no
P68	Pseudomonas aeruginosa	True positive	True positive	female	70	27.1111	11	no	0.512	0.6751	yes	yes	yes	yes	13.13	11.41	0.95	0.22	206.39	Comorbidity with multiple underlying diseases	yes
P69	Haemophilus influenzae	True positive	Flase negative	female	59	18.7305	3	no	0.95	0.8383	no	yes	no	no	5.05	2.81	1.8	0.06	1.5	none	no
P70	other	False negative	True positive	male	74	24.093	5	no	1.05	0.7669	yes	no	no	yes	6.06	4.5	1.14	0.03	6.1	Chronic lung diseases	no
P71	Haemophilus influenzae	True positive	True positive	female	29	24.974	1	no	1.14	0.7786	no	yes	yes	no	14.93	14.15	0.41	0	9	Chronic lung diseases	yes
P72	other	True positive	Flase negative	male	67	20.5499	3	no	1.05	0.6004	no	yes	no	yes	7.55	5.35	1.37	0.13	3.5	Chronic lung diseases	yes
P73	Haemophilus influenzae	True positive	Flase negative	male	76	30.478	6	yes	0.59	0.6204	no	no	no	yes	6.34	3.9	1.62	0.24	7.1	Comorbidity with multiple underlying diseases	yes
P74	other	True positive	True positive	female	57	20.83	7	no	0.7	0.6792	no	yes	yes	yes	1.22	0.31	0.76	0.02	36.2	Chronic lung diseases	yes
P75	Pseudomonas aeruginosa	False negative	True positive	female	77	17.3333	19	no	0.37	0.48	yes	yes	yes	yes	15.14	12.5	1.71	0	83.1	Chronic lung diseases	yes
P76	other	True positive	True positive	male	73	17.9982	14	no	0.5	0.73	yes	yes	yes	yes	6.69	5.11	1.18	0.06	69.2	Chronic lung diseases	yes
P77	Pseudomonas aeruginosa	True positive	Flase negative	male	73	24.0055	12	yes	0.54	0.5912	no	yes	yes	yes	8.76	5.62	1.93	0.06	14.5	Chronic lung diseases	yes
P78	Haemophilus influenzae	True positive	Flase negative	female	50	22.0604	7	no	0.8	0.7626	no	yes	no	yes	9.95	7.3	2.13	0.07	5.4	Chronic lung diseases	no
P79	other		True negative	male	56	21.3839	8	no	1.096	0.7533	no	no	no	yes	9.52	7.51	1.51	0.13	12.2	Chronic lung diseases	yes
P80	other		True negative	male	66	26.5731	14	yes	0.26	0.68	yes	no	yes	yes	11.45	9.55	1.01	0.07	103.88	Comorbidity with multiple underlying diseases	yes
P81	other		True positive	male	64				0.55	0.5199		yes	yes							Chronic lung diseases	no
P82	other		True positive	female	60	21.3333	3	no	0.96	0.7678	no	no	no	yes	5.72	3.82	1.42	0.1	1.1	Chronic lung diseases	no
P83	other		True positive	male	63	27.0416	3	no	0.88	0.92	no	no	no	no	9.08	6.56	1.65	0.17	16.1	Chronic lung diseases	yes
P84	Haemophilus influenzae	True positive	True positive	female	75	22.8928	7	no	0.7553	0.8478	no	no	no	yes	4.61	2.81	1.27	0.17	1.1	Chronic lung diseases	yes
P85	Pseudomonas aeruginosa	True positive	Flase negative	male	20	17.7154	9	no	0.1683	0.3628	yes	no	yes	yes	6.9	4.08	1.65	0.24	5.2	Chronic lung diseases	no
P86	Haemophilus influenzae	True positive	Flase negative	female	43	19.563	2	no	1.12	0.7526	no	yes	no	yes	8.22	6.26	1.72	0.03	4.4	Chronic lung diseases	no
P87	Haemophilus influenzae	True positive	False positive	female	73	22.7732		no	1.26	0.7824	no	yes	no	yes	5.54	4.53	0.71	0.03	3.7	Chronic lung diseases	yes
P88	other	True positive	Flase negative	female	47	22.2656	1	yes	0.57	0.77	yes	yes	no	yes	5.35	3.09	1.98	0.05	2.8	Chronic lung diseases	yes
P89	other	True positive	Flase negative	female	37	22.0317	0	no	1.06	0.88	yes	yes	no	yes	6.71	4.62	1.71	0.09	11	Chronic lung diseases	yes
P90	other		True negative	male	69	19.5918		no	0	0	no	no	no	yes	5.76	3.81	1.19	0	22.5	Chronic lung diseases	yes
P91	Haemophilus influenzae	True positive	Flase negative	male	75	20.9572		yes	0.4125	0.6864	yes	no	no	yes	22.41	21.05	0.66	0.01	85.5	Chronic lung diseases	yes
P92	other	False positive	False positive	female	52	19.1001	4	no	0.8	0.8049	no	yes	yes	no	4.44	2.48	1.57	0.1	0.5	Chronic lung diseases	no
P93	Pseudomonas aeruginosa	True positive	True positive	female	64	17.2584	11	no	0.73	0.8787	no	yes	yes	yes	6.82	5.44	1.05	0.03	189.4	Chronic lung diseases	yes
P94	other	True positive	True positive	male	40	19.5717	6	yes	1.05	0.8424	no	yes	no	yes	4.72	3.06	1.32	0.03		Chronic lung diseases	no
P95	other		True negative	female	60	35.3386	2	no	0.85	0.8516	yes	no	no	yes	6.99	3.46	2.78	0.15	3.2	Comorbidity with multiple underlying diseases	yes
P96	Haemophilus influenzae	True positive	Flase negative	female	65	16.3593	5	no	1.44	0.7805	no	yes	no	yes	6.39	4.33	1.45	0.12	0.4	Chronic lung diseases	no
P97	Haemophilus influenzae	True positive	Flase negative	male	50	26.7755	3	no	0.94	0.7885	no	yes	no	no	7.49	5.68	1.4	0.02	2.3	Risk of aspiration	yes
P98	other		True positive	female	47	19.5006	7	no	0.54	0.6047	no	yes	yes	no	8.93	7.68	0.68	0	70.2	Chronic lung diseases	yes
P99	Haemophilus influenzae	True positive	Flase negative	male	58	25.3444	4	no	0.59	0.78	yes	yes	no	no	8.78	6.45	1.57	0.2	1.6	Chronic lung diseases	yes
P100	other		True positive	male	70	19.3772	6	yes	0.77	0.83	no	yes	yes	yes	9.73	5.8	2.94	0.28	1.05	Chronic lung diseases	yes
P101	Pseudomonas aeruginosa	True positive	Flase negative	female	60	24.1415	18	no	0.2546	0.5205	yes	yes	yes	yes	18.5	12.61	4.21	0.08	2.3	Chronic lung diseases	yes
P102	Haemophilus influenzae	True positive	Flase negative	female	45	21.0938	2	no	0.68	0.81	no	yes	no	no	5.69	3.27	2.05	0.06	2.4	Chronic lung diseases	no
P103	other	True negative	True negative	male	60	25.3515	2	yes	0.561	0.6543	no	no	no	yes	6.67	4.3	1.12	0.87	1.4	Chronic lung diseases	yes
P104	Haemophilus influenzae	True positive	Flase negative	female	52	18.75	9	no	0.82	0.8	no	yes	no	yes	6.69	5.49	0.95	0.04	7.5	Chronic lung diseases	yes
P105	Haemophilus influenzae	True positive	Flase negative	female	52	18.75	9	no	0.82	0.8	no	yes	no	yes	6.69	5.49	0.95	0.04	7.5	Chronic lung diseases	no
P106	other	True positive	Flase negative	female	66	17.7778	10	yes	0.86	0.704	no	no	no	yes	5.7	4.05	1.37	0	4.8	Comorbidity with multiple underlying diseases	yes
P107	Haemophilus influenzae	True positive	Flase negative	male	70	26.1286	6	no	1.07	0.8365	no	yes	no	yes	7.03	3.52	2.8	0.19	3.8	Chronic lung diseases	yes
P108	other	True positive	True positive	male	86	19.1001	15	no	0.8626	0.7456	no	yes	no	yes	5.99	5.22	0.64	0	67.7	Cardiovascular and cerebrovascular diseases	no
P109	Pseudomonas aeruginosa	True positive	Flase negative	female	54	26.7698		no	0.75	0.7643	yes	yes	no	yes	9.69	7.48	1.41	0.1	99.9	Chronic lung diseases	yes
P110	Haemophilus influenzae	True positive	Flase negative	female	51	24.6094	5	no	0.9	0.7393	no	no	yes	yes	6.72	4.57	1.65	0.09	1.5	Chronic lung diseases	yes
P111	Pseudomonas aeruginosa	True positive	Flase negative	male	79		12	no	0.87	0.83	yes	yes	yes	yes	7.51	5.68	1.33	0.05	50.6	Chronic lung diseases	no
P112	other	True positive	Flase negative	male	53	20.4152	3	yes	1.35	0.7628	no	yes	no	yes	4.53	2.77	1.35	0.04	0.1	Chronic lung diseases	no
P113	other	False negative	True positive	female	74	24.8889	5	no	0.9	0.7708	yes	no	no	yes	7.23	4.67	1.84	0.11	2.03	Chronic lung diseases	yes
P114	other		True positive	male	73	19.0311	7	no	0.59	0.61	yes	yes	yes	yes	8.12	4.77	1.26	1.03	87.2	Risk of aspiration	no
P115	other		True negative	female	76	24.3046	5	no	0.78	0.6943	no	no	yes	yes	6.6	3.84	2.27	0.15	1.4	Comorbidity with multiple underlying diseases	yes
P116	Haemophilus influenzae	True positive	Flase negative	male	77	20.5693	7	yes	0.64	0.471	yes	no	no	yes	6.31	4.47	1.1	0.18	9.3	Chronic lung diseases	no
P117	Haemophilus influenzae	True positive	Flase negative	female	47	23.1111	3	no	0.68	0.7713	no	yes	no	yes	6.39	4.87	1.02	0.09	0.5	Chronic lung diseases	yes
P118	Haemophilus influenzae	True positive	False positive	male	88	23.5556	9	no	0.3385	0.7117	yes	yes	no	yes	6.09	3.5	1.25	0.14	82.9	Cardiovascular and cerebrovascular diseases	yes
P119	other	True negative	True negative	male	50	21.9525	2	no	1.12	0.8035	no	yes	yes	yes	7	5.25	1.52	0.02	0.2	Chronic lung diseases	yes
P120	other	True positive	Flase negative	male	65	17.6327	7	no	0.964	0.8552	yes	no	yes	yes	5.66	3.46	1.59	0.12	0.5	Chronic lung diseases	yes
P121	Haemophilus influenzae	True positive	Flase negative	female	41	29.2969	3	no	0.72	0.6	no	yes	no	no	9.32	6.99	1.98	0.06	11.1	none	yes
P122	other		True positive	female	57	23.833	3	no	0.82	0.63	no	yes	no	yes	7.17	4.18	2.21	0.06	1.63	Comorbidity with multiple underlying diseases	yes
P123	Pseudomonas aeruginosa	False negative	True positive	female	54	21.0938	9	no	0.68	0.66	no	yes	no	yes	8.95	7.79	0.76	0	9.3	Chronic lung diseases	yes
P124	other	True positive	Flase negative	female	65	27.3438	3	no	1.07	0.92	no	no	no	yes	4.76	2.62	1.73	0.1	7.1	Chronic lung diseases	yes
P125	other	True positive	Flase negative	male	67	15.6157	6	yes	0.43	0.98	no	no	yes	yes	13.33	10.44	1.23	4.8	78.5	none	yes
P126	other	True positive	Flase negative	male	56	20.9366	3	yes	0.93	0.7967	no	yes	no	yes	6.13	3.25	2.27	0.15	1	Chronic lung diseases	yes
P127	other	True positive	Flase negative	female	59	28.3039	10	no	0.73	0.8327	yes	yes	yes	yes	4.57	1.82	1.9	0	15.37	Immunosuppressive	no
P128	Haemophilus influenzae	True positive	Flase negative	female	52	22.4059	3	no	0.87	0.7628	no	yes	no	no	8.18	5.02	2.64	0.01	37.7	Metabolic diseases (diabetes)	yes
P129	other	True positive	Flase negative	female	43	17.1225	12	no	0.198	0.8381	yes	no	yes	yes	7.11	5.01	1.31	0	2.5	Immunosuppressive	yes
P130	Pseudomonas aeruginosa	True positive	True positive	male	66	17.3061	16	no	0.2739	0.5514	yes	yes	yes	yes	7.84	6.21	1.08	0.05	295.6	Chronic lung diseases	yes
P131	other	True positive	False positive	female	76	25.8876		no	0.582	0.8527	no	yes	no	yes	5.37	4.17	0.62	0.01	20.1	Comorbidity with multiple underlying diseases	yes
P132	Haemophilus influenzae	True positive	False positive	male	74	17.6471		no	0.88	0.7578	no	no	no	yes	5.46	3.61	1.6	0.02	33.2	Immunosuppressive	yes
P133	other	True negative	True negative	female	77	22.2222	5	no	1.4	0.7696	yes	no	yes	yes	13	11.08	1.34	0.04	4.4	Chronic lung diseases	yes
P134	other	True positive	True positive	female	55	20.7031	5	no	1.08	0.7855	no	no	no	yes	9.27	4.89	3.61	0.37	1.2	Comorbidity with multiple underlying diseases	no
P135	other	True positive	Flase negative	male	77	21.9671		yes			no	yes	no	yes	7.61	4.48	2.5	0.5	52.2	Immunosuppressive	yes
P136	Haemophilus influenzae	True positive	False positive	female	58	20.9566	5	no	0.5	0.706	yes	yes	yes	yes	7.73	4.12	2.52	0.01	25	Immunosuppressive	yes
P137	other		True negative	female	54	29.1363	6	no	0.46	0.5732	yes	no	yes	yes	6.4	3.64	2.18	0.04	15.49	Chronic lung diseases	yes
P138	other	True positive	Flase negative	male	90	22.0317	7	no	1.12	0.8299	no	yes	no	yes	2.99	1.84	0.64	0.07	28.2	Immunosuppressive	yes
P139	other	True positive	False positive	male	67	29.2969	6	yes	0.49	0.5305	yes	no	yes	yes	7.27	5.48	1.06	0.2	9.1	Comorbidity with multiple underlying diseases	yes
P140	Pseudomonas aeruginosa		True positive	female	49	20.0288	5	no	0.5913	0.8888	no	yes	yes	yes	9.13	6.42	1.78	0.19	50	Chronic lung diseases	yes
P141	other	True negative	True negative	male	56	19.3792	2	yes	1.17	0.8107	no	no	no	yes	7.12	4.42	1.92	0.17	0.5	Chronic lung diseases	yes
P142	Haemophilus influenzae	True positive	Flase negative	female	71	17.313	8	no	1.31	0.7747	no	yes	no	yes	5.72	3.18	1.83	0.22	15.2	Chronic lung diseases	no
P143	other	True positive	Flase negative	female	55	25.4767	2	no	0.87	0.7255	no	yes	no	yes	4.39	2.29	1.47	0.19	5	Immunosuppressive	yes
P144	other	True positive	Flase negative	male	76	14.9808	11	no	0.67	0.671	yes	yes	no	yes	9.52	8.57	0.48	0.02	96.1	Chronic lung diseases	yes
P145	other	True positive	False positive	female	84	22.83	9	no	0.564	0.711	yes	no	yes	yes	9.82	8.22	1.05	0.09	0.5	Chronic lung diseases	yes
P146	other	True positive	False positive	male	73	16.901		no			yes	yes	yes	yes	13.73	10.62	2.18	0.1	86.7	Metabolic diseases (diabetes)	no
P147	other	True positive	Flase negative	male	60	15.2353	16	yes	0.29	0.4104	yes	yes	yes	yes	15.67	13.07	1.55	0	192	Chronic lung diseases	yes
P148	other	True positive	Flase negative	female	38	35.756	10	no	0.3	0.5343	yes	yes	no	yes	7.02	5.01	1.28	0.33	57.3	Chronic lung diseases	yes
P149	other	True positive	Flase negative	female	48	18.902	3	no	0.63	0.68	no	yes	yes	no	4.8	3.26	1.15	0.05	2	Chronic lung diseases	no
P150	other	True positive	False positive	male	87	20.1951	8	previous	1	0.7029	yes	yes	no	yes	5.24	3.66	1.18	0.09	52.4	Chronic lung diseases	no
P151	other	True positive	Flase negative	male	60	21.2245	4	no	0.8896	0.7947	no	no	no	yes	5.6	4.05	0.74	0.04	44.3	Chronic lung diseases	yes
P152	Pseudomonas aeruginosa	True positive	False positive	female	33	19.052	9	no	0.98	0.8668	no	yes	yes	yes	9.49	6.98	1.51	0.18	19.47	Chronic lung diseases	yes
P153	other	True positive	Flase negative	male	84	22.1893	16	no	0.62	0.7494	yes	yes	no	yes	3.37	1.78	1.04	0.15	8.6	Chronic lung diseases	no
P154	other	True positive	Flase negative	female	69	27.6787	5	no	0.74	0.7048	yes	yes	no	yes	6.22	3.58	1.85	0.34	4	Chronic lung diseases	no
P155	Pseudomonas aeruginosa	True positive	True positive	female	72	23.1111	10	no	0.32	0.5687	yes	yes	yes	yes	7.16	6.39	0.69	0.01	2.75	Chronic lung diseases	no
P156	other	True positive	True positive	male	79	19.1406	14	no	0.57	0.5561	yes	yes	yes	yes	4.78	3.28	0.88	0.1	29.1	Chronic lung diseases	yes
P157	mix	True positive	True positive	female	57	21.3382	8	no	0.5961	0.5338	no	yes	yes	yes	4.56	3.29	0.87	0.12	0.5	Chronic lung diseases	no
P158	mix	True positive	Flase negative	female	59	22.719	13	no	0.65	0.6244	yes	yes	yes	yes	7.04	5.25	1.32	0.09	10.28	Chronic lung diseases	no
P159	other	True positive	True positive	female	61	18.3143		no	0.94	0.7008	no	no	no	yes	7.36	5.11	1.71	0.06	0.89	Chronic lung diseases	no
P160	Haemophilus influenzae	True positive	True positive	male	76	23.0112		no	1.07	0.7635	no	no	no	yes	14.8	12.11	1.39	0.14	75.27	Metabolic diseases (diabetes)	yes
P161	Haemophilus influenzae	True positive	Flase negative	female	74	17.4449	15	no	0.49	0.6495	yes	yes	no	yes	7.45	4.9	2.08	0.01	4.3	Chronic lung diseases	yes
P162	Pseudomonas aeruginosa	True positive	Flase negative	male	64	17.0392	10	no	0.54	0.6963	yes	yes	no	yes	9.35	6.68	1.89	0.24	38.1	Comorbidity with multiple underlying diseases	yes
P163	other	True negative	True negative	male	70	15.9439	9	yes	0.45	0.5793	yes	yes	no	yes	7.77	5.39	1.84	0.01	29	Chronic lung diseases	yes
P164	other	True negative	True negative	male	82	18.6667		yes	0.58	0.95	no	no	yes	no	5.24	4.02	0.72	0.01	38.5	none	yes
P165	other	True positive	True positive	female	54	22.8928	5	no	0.668	0.6007	no	yes	yes	yes	6.13	4.23	1.38	0.05	3.8	Chronic lung diseases	no
P166	other	True positive	Flase negative	male	70	17.6471	9	no	0.61	0.5386	no	yes	yes	no	3.97	2.57	1.11	0.06	1.3	Chronic lung diseases	yes
P167	other	True positive	Flase negative	male	80	21.2306	13	no	0.808	0.541	yes	yes	yes	yes	5.08	3.55	1.02	0	23	Chronic lung diseases	yes
P168	other	True positive	Flase negative	female	73	18.2222	7	no	0.8989	0.804	no	no	yes	yes	4.51	3.61	0.52	0.03	83.5	none	no
P169	Haemophilus influenzae	True positive	True positive	female	68	17.898	7	no	0.65	0.6187	no	yes	no	yes	6.66	4.79	1.31	0.05	37.4	Chronic lung diseases	yes
P170	Pseudomonas aeruginosa	False positive	True positive	female	51	24.7768	5	no	0.75	0.6641	no	no	yes	yes	6.69	1.4	1.55	0.06	1.9	none	no
P171	other	True negative	True negative	male	67	17.3589		yes	0.1718	0.4801	yes	no	yes	yes	6.41	3.9	1.37	0.57	6.7	Chronic lung diseases	yes
P172	other	False positive	True positive	male	39	25.7276	2	no	0.863	0.783	no	yes	yes	yes	5.07	3.85	0.8	0.05	0.7	none	no
P173	Haemophilus influenzae	True positive	Flase negative	male	59	20.148		yes	0.5668	0.7768	no	no	yes	yes	5.08	3.92	0.57	0.24	15.3	Chronic lung diseases	yes
P174	Haemophilus influenzae	True positive	Flase negative	male	73	21.875		no	0.831	0.7527	yes	yes	no	yes	10.12	9.21	0.58	0	135.7	none	no
P175	other	True positive	Flase negative	male	86	17.2111		yes	0.42	0.5264	yes	no	yes	yes	8.39	6.72	1.26	0.01	27.97	Chronic lung diseases	no
P176	Haemophilus influenzae	True positive	Flase negative	female	41	24.4352	2	no	0.88	0.7121	no	no	yes	no	7.32	4.68	2	0.16	0.5	Chronic lung diseases	no
P177	other	True positive	Flase negative	female	47	17.7778	10	no	0.44	0.54	yes	yes	yes	yes	11.48	7.03	3.31	0.42	0	Chronic lung diseases	yes
P178	Haemophilus influenzae	True positive	True positive	female	56	19.5312	8	no	0.7	0.8264	no	yes	yes	yes	10.31	6.48	3.04	0.21	1.62	Chronic lung diseases	yes
P179	mix	True positive	True positive	male	59	27.2392	7	yes	0.9	0.6877	no	no	yes	yes	5.65	3.69	1.28	0.14	5.8	Chronic lung diseases	no
P180	other	True negative	True negative	female	41	25.3906	2	no	0.88	0.82	no	no	yes	yes	7.01	4.95	1.31	0.24	4.9	none	yes
P181	mix	True positive	Flase negative	female	77	15.5556	11	no	0.6	0.6442	yes	yes	yes	yes	4	2.31	1.22	0.04	41	Chronic lung diseases	no
P182	Haemophilus influenzae	True positive	Flase negative	female	70	26.3702		no	1.3101	0.7613	no	no	no	yes	5.97	3.84	1.64	0.07	3.5	none	yes
P183	Pseudomonas aeruginosa	True positive	True positive	female	54	17.8201	8	no	1.23	0.831	no	no	yes	yes	8.44	7.14	0.78	0.01	28.7	none	yes
P184	Pseudomonas aeruginosa	True positive	True positive	male	80	21.7193		no	0.5446	0.8312	yes	no	yes	yes	9.94	8.61	0.86	0.06	50.8	Chronic lung diseases	yes
P185	other	True positive	True positive	male	87	18.4911	17	yes	0.3333	0.6399	yes	yes	yes	yes	21.35	19.96	0.45	0.01	315	Chronic lung diseases	yes
P186	mix	True positive	Flase negative	female	44	22.8928	2	no			no	yes	yes	yes	7.09	5.03	1.54	0.02	2.55	Chronic lung diseases	yes
P187	Haemophilus influenzae	True positive	Flase negative	male	52	17.3134	18	yes	0.3	0.42	yes	yes	no	yes	6.21	4.5	1.19	0.24	7	Chronic lung diseases	yes
P188	Haemophilus influenzae	True positive	Flase negative	female	60	29.1363	4	no	0.847	0.6332	no	yes	yes	yes	8.79	4.92	3.06	0.19	40.4	Chronic lung diseases	yes
P189	Haemophilus influenzae	True positive	Flase negative	male	53	26.0617	4	yes	0.86	0.8398	no	yes	no	no	9.72	6.74	2.03	0.26	3.89	Chronic lung diseases	yes
P190	Haemophilus influenzae	True positive	True positive	female	69	22.6667	12	no	0.57	0.588	no	yes	yes	yes	6.91	3.67	2.83	0.09	3.6	Chronic lung diseases	yes
P191	other	True positive	True positive	male	57	20.0692		yes	0.61	0.9559	yes	yes	yes	yes	14.73	13.22	0.47	0.05	33	Malignant tumour	yes
P192	Pseudomonas aeruginosa	True positive	Flase negative	female	56	22.2222	8	no	0.41	0.4552	yes	yes	yes	yes	10.42	7.18	2.45	0.04	32.42	Chronic lung diseases	yes
P193	other	True positive	Flase negative	female	73	15.2038	13	no	0.29	0.67	yes	yes	yes	yes	8.28	6.22	0.97	0.28	16.13	Malignant tumour	yes
P194	other	True negative	True negative	male	57	19.4674		no	0.9172	0.0085	no	no	yes	yes	3.56	2.61	0.72	0.04	24.9	Chronic lung diseases	yes
P195	other	True negative	True negative	male	68	21.4619	4	no	0.79	0.85	yes	no	no	yes	14.48	13.69	0.4	0	19.5	Chronic lung diseases	yes
P196	Pseudomonas aeruginosa	True positive	True positive	male	75	19.5312		no	0.905	0.6231	yes	no	no	yes	11.17	9.93	1	0	288.15	Chronic lung diseases	yes
P197	Haemophilus influenzae	True positive	Flase negative	male	28	22.6757	2	yes	0.9	0.788	no	no	no	no	6.87	3.53	2.69	0.08	9.7	Chronic lung diseases	yes
P198	Pseudomonas aeruginosa	True positive	False positive	male	52	22.0604	6	yes	0.9782	0.9878	no	no	no	yes	8.6	5.07	2.44	0.39	9.8	none	yes
P199	Haemophilus influenzae	True positive	Flase negative	female	56	15.2416	6	no	0.876	0.9106	no	no	yes	yes	4.13	3	0.84	0.02	0.5	Chronic lung diseases	yes
P200	other	True negative	True negative	male	34	25.2092	1	yes	0.88	0.83	no	no	no	no	8.51	5.32	2.49	0.12	1.02	Chronic lung diseases	yes
P201	other	True positive	Flase negative	male	71	23.7118	6	yes	0.92	0.6975	yes	no	yes	yes	7.74	4.69	2.12	0.12	7.6	Chronic lung diseases	yes
P202	other	True positive	Flase negative	male	59	23.939		yes	0.23	0.73	yes	yes	no	yes	9.04	5.26	2.5	0.57	3.73	Chronic lung diseases	yes
P203	other	False positive	True negative	female	76	20.202	5	no	1.5	0.7421	yes	no	no	yes	5.82	3.18	1.89	0.25	2.2	Chronic lung diseases	no
P204	Haemophilus influenzae	True positive	Flase negative	female	46	25	7	no	0.76	0.7078	no	no	yes	yes	8.89	6.02	2.28	0.06	0.2	Comorbidity with multiple underlying diseases	yes
P205	other	True negative	True negative	male	53	28.7317		yes	1.41	0.8733	no	no	no	no						Chronic lung diseases	no
P206	other	True positive	Flase negative	male	68	24.0741	8	yes	1.04	0.8171	no	no	no	yes	6.21	3.22	2.46	0.14	0.6	Chronic lung diseases	yes
P207	Haemophilus influenzae	True positive	True positive	female	49	25.1532	3	no	0.72	0.795	no	yes	no	no	6.36	4.52	1.46	0.09	3.8	Comorbidity with multiple underlying diseases	yes
P208	Haemophilus influenzae	True positive	Flase negative	female	62	25.3906	5	no	0.4	0.73	no	no	no	yes	17.3	87.8	1.36	0	32.9	Comorbidity with multiple underlying diseases	no
P209	Haemophilus influenzae	True positive	Flase negative	female	54	19.3685	2	no	1.2	0.8	no	no	no	yes	5.55	4.07	1.05	0.13	0.6	none	yes
P210	other	False positive	True negative	female	69	22.6562	5	no	0.81	0.7312	yes	no	no	yes	9.55	6.27	2.7	0.08	18.7	Chronic lung diseases	yes
P211	other	False positive	True negative	female	53	25.204		no	1.02	0.7455	yes	no	yes	yes	7.19	4.49	1.87	0.04	14.8	Chronic lung diseases	yes
P212	other	False positive	True positive	female	73	23.6244	6	no	0.77	0.6047	yes	no	no	yes	2.95	1.11	1.49	0	9.2	Chronic lung diseases	yes
P213	Haemophilus influenzae	True positive	False positive	female	39	17.9688	3	no	0.82	0.7328	no	no	no	yes	4.52	3.18	1.08	0.04	0.8	none	no
P214	mix	True positive	Flase negative	male	58	19.3625	9	yes	0.15	0.32	yes	no	yes	yes	12.13	10.98	0.44	0	34.2	Comorbidity with multiple underlying diseases	yes
P215	Pseudomonas aeruginosa	True positive	True positive	female	61	20.83		no	0.2367	0.5053	yes	no	yes	yes	9.54	5.99	2.63	0.23	8.9	none	yes
P216	Haemophilus influenzae	True positive	Flase negative	female	58	20.1951	5	no	0.67	0.552	no	no	no	yes	10.52	7.79	1.7	0.25	43.43	none	yes
P217	Haemophilus influenzae	True positive	Flase negative	male	47	19.0311	2	no	0.96	0.8365	no	no	yes	no	4.46	3.15	1.1	0.17	19.3	none	no
P218	Pseudomonas aeruginosa	True positive	Flase negative	female	55	23.2335	12	no	0.58	0.6036	no	no	yes	yes	9.51	6.78	2.32	0	3.46	Comorbidity with multiple underlying diseases	yes
P219	Haemophilus influenzae	True positive	Flase negative	female	50	20.8889	1	no	1.08	0.7652	no	no	no	no	8.37	5.7	2.04	0.08	0.8	Chronic lung diseases	no
P220	Haemophilus influenzae	True positive	Flase negative	female	79	17.0874	8	no	0.5	0.63	no	yes	no	yes	17.01	11.76	3.88	0.07	24.9	Chronic lung diseases	yes
P221	other	True positive	True positive	male	61	24.093	12	no	0.64	0.67	yes	yes	yes	yes	10.44	8.66	0.99	0.02	59.5	Chronic lung diseases	yes
P222	other	False positive	True negative	male	61	15.3697	15	yes	0.19	1	yes	no	yes	yes	8.74	8.21	0.3	0.03	12	Chronic lung diseases	yes
P223	Haemophilus influenzae	True positive	True positive	female	77	23.2335	7	no	0.78	0.81	yes	yes	no	yes	9.09	5.03	2.9	0.18	33	Chronic lung diseases	yes
P224	other	True positive	Flase negative	male	77	22.4913	12	yes	0.51	0.69	yes	no	yes	yes	5.22	3.15	1.21	0	6.74	Chronic lung diseases	yes
P225	other	True positive	Flase negative	male	21	20.753	9	yes	0.18	0.3136	yes	no	yes	yes	9.76	6.36	1.69	0.16	7	Chronic lung diseases	yes
P226	Haemophilus influenzae	True positive	True positive	male	77	16.609	13	yes	0.92	0.9818	no	no	no	yes	6.74	3.8	2.33	0.14	10.45	Chronic lung diseases	yes
P227	Haemophilus influenzae	True positive	Flase negative	female	55	26.0375	5	no	0.748	0.6903	yes	no	yes	yes						Comorbidity with multiple underlying diseases	yes
P228	Haemophilus influenzae	True positive	Flase negative	male	66	22.5827	3	yes	0.9259	0.9832	yes	no	no	yes	8.69	6.53	1.25	0	163.7	Comorbidity with multiple underlying diseases	yes
P229	other	True negative	True negative	female	76	27.4348	12	no	0.79	0.8365	no	no	yes	yes	7.04	3.68	2.71	0.18	9.6	Comorbidity with multiple underlying diseases	yes
P230	Haemophilus influenzae	True positive	True positive	female	71	22.5069	9	no	0.81	0.7452	no	no	yes	yes	7.66	5.4	1.6	0.05	9.95	Comorbidity with multiple underlying diseases	yes
P231	other	True positive	Flase negative	male	59	25.1559	8	no	0.823	0.6633	yes	no	no	yes	8.7	5.49	6.62	0.08	30.5	Chronic lung diseases	yes
P232	Pseudomonas aeruginosa	True positive	False positive	female	51	19.91	16	no	0.457	0.95	yes	no	no	yes	6.91	5.61	0.89	0	13.4	Malignant tumour	yes
P233	Pseudomonas aeruginosa	True positive	True positive	female	61	23.5556	11	no	0.82	0.6652	yes	yes	yes	yes	8.17	5.87	1.69	0.16	7.7	none	yes
P234	other	False negative	True positive	male	70	16.8061		no			yes	yes	yes	yes	4.68	4.34	0.21	0.01	100.2	Comorbidity with multiple underlying diseases	yes
P235	Haemophilus influenzae	True positive	Flase negative	female	53	18.132	4	no	0.98	0.7435	no	yes	yes	yes	9.34	6.15	2.64	0	5.7	none	yes
P236	Haemophilus influenzae	True positive	Flase negative	male	77	26.6667	6	no	1.15	0.6948	no	no	yes	yes	5.43	3	1.17	0.03	42.7	Malignant tumour	yes
P237	other	True negative	True negative	male	55	22.4059	4	no	0.77	0.8293	yes	no	no	yes	7.02	5.19	1.1	0.17	35.9	none	yes
P238	other	True negative	True negative	male	68	24.977	2	no	1.07	0.7892	no	no	yes	yes	7.05	3.66	2.82	0.1	1.57	Chronic lung diseases	yes
P239	other	False positive	True negative	female	52	14.6924	11	no	0.94	0.8229	no	no	yes	yes	9.22	6.76	1.85	0.09	36.6	Cardiovascular and cerebrovascular diseases	yes
P240	Haemophilus influenzae	True positive	True positive	male	77	22.8624	6	no	1	0.9731	yes	no	yes	yes	9.42	6.72	1.42	0.04	43.6	Comorbidity with multiple underlying diseases	yes
P241	other	True negative	True negative	male	75	22.7732	7	yes	0.6786	0.8039	yes	no	yes	yes	5.41	3.48	1.04	0.05	29.2	none	yes
P242	Haemophilus influenzae	True positive	Flase negative	male	71	25.6544	6	yes	0.91	0.6951	yes	yes	no	yes	7.57	4.7	1.95	0.1	65.1	none	yes
P243	other	True positive	Flase negative	female	67	19.563	5	no	0.77	0.7431	yes	no	yes	yes	5.1	4.3	0.71	0	0.6	none	yes
P244	other	True negative	True negative	male	61	15.5709	7	yes	0.49	0.69	no	yes	no	yes	15.25	11.8	2.57	0.14	72.6	none	yes
P245	other	True positive	Flase negative	male	74	23.4375	5	yes	0.95	0.7305	no	no	no	yes	9.41	6.4	2.18	0.11	8.5	Cardiovascular and cerebrovascular diseases	yes
P246	Haemophilus influenzae	True positive	Flase negative	male	74	21.9899	8	no	0.3542	0.5812	yes	yes	yes	yes	10.22	7.32	0.65	0.01	264.3	Chronic lung diseases	yes
P247	Haemophilus influenzae	True positive	Flase negative	female	50	27.0552		no			no	yes	yes	yes	5.62	3.38	1.84	0.03	1.69	Chronic lung diseases	yes
P248	Pseudomonas aeruginosa	True positive	Flase negative	female	71	23.4694	15	no	0.54	0.4963	yes	yes	yes	yes	10.06	8.26	1.17	0	61.22	Chronic lung diseases	yes
P249	Pseudomonas aeruginosa	True positive	Flase negative	female	69	19.8178	6	no	0.88	0.7745	yes	no	yes	yes	6.48	3.34	2.6	0.02	2.45	none	yes
P250	Pseudomonas aeruginosa	True positive	True positive	male	71	25.1808	12	yes	0.53	0.4874	yes	no	yes	yes	9.08	7.94	0.42	0.1	15.6	Chronic lung diseases	yes
P251	other		True negative	male	84	22.9421	7	no	1.07	0.6437	no	no	yes	yes	8.73	5.92	1.76	0.06	0.5	Chronic lung diseases	yes
P252	Pseudomonas aeruginosa	True positive	Flase negative	female	50	29.2969	13	no	0.48	0.7054	no	no	yes	yes	4.8	3.31	1.05	0.04	47.93	none	yes
P253	other	True positive	Flase negative	male	58	23.6614	5	yes	0.548	0.6973	yes	no	yes	yes	13.18	10.94	1.01	0.07	37.12	Chronic lung diseases	no
P254	Haemophilus influenzae	True positive	False positive	female	70	18.1787	16	no	0.2646	0.6507	yes	yes	yes	yes	12.19	10.11	1.25	0	28.7	Comorbidity with multiple underlying diseases	yes
P255	other	True negative	True negative	female	90	20.4444		no	0.3645	0.9348	yes	no	yes	yes	7.28	5.98	0.66	0.12	55.6	Comorbidity with multiple underlying diseases	yes
P256	other	True positive	True positive	male	65	22.7204		no			no	no	yes	yes	14.4	12.54	1.24	0	18.5	Chronic lung diseases	yes
P257	Pseudomonas aeruginosa	True positive	True positive	female	70	21.6713	8	no	1.18	0.7793	no	no	yes	yes	7.19	4.38	2.29	0.08	3.4	none	no
P258	other	True positive	Flase negative	female	75	22.7732	6	no	0.89	0.6901	no	yes	yes	no	11	9.33	0.89	0.01	7.45	Chronic lung diseases	yes
P259	Pseudomonas aeruginosa	True positive	Flase negative	female	50	19.313		no	0.82	0.7585	no	no	yes	yes	11.13	9.62	1.02	0.01	2.17	none	no
P260	Pseudomonas aeruginosa	True positive	True positive	female	67	26.2227	9	no	1	0.6698	yes	no	yes	yes	6.05	3.54	1.68	0.46	4.7	Chronic lung diseases	no
P261	mix	True positive	True positive	male	71	24.9649	10	yes	0.89	0.7216	yes	no	yes	yes	6.96	5.31	0.98	0.05	24	Comorbidity with multiple underlying diseases	yes
P262	Haemophilus influenzae	True positive	Flase negative	male	65	17.9282	10	no	0.69	0.7086	yes	yes	no	yes	4.93	3.68	0.81	0.07	44.4	none	yes
P263	other	False positive	True negative	female	75	23.7812	11	no	0.9	0.789	yes	no	yes	yes	4.69	3.29	1.08	0	2.3	none	yes
P264	other	True positive	Flase negative	male	81	24.7721	8	no	0.847	0.7438	no	no	no	yes	6.48	3.65	2.28	0.22	0.5	Chronic lung diseases	yes
P265	mix	True positive	True positive	male	68	31.1419	12	yes	0.27	0.48	yes	yes	yes	yes	8.03	6.09	0.89	0.06	16.39	Comorbidity with multiple underlying diseases	yes
P266	Haemophilus influenzae	True positive	Flase negative	female	70	19.5556	10	no	0.35	0.5329	yes	yes	yes	yes	8.06	5.89	1.56	0.02	8.8	Chronic lung diseases	yes
P267	other	True positive	Flase negative	male	24	23.597	1	no	0.91	0.9257	no	yes	no	yes	5.34	3.2	1.67	0.09	0.5	none	no
P268	other	True positive	Flase negative	male	65	24.9135	9	yes	0.93	0.7628	no	yes	yes	no	5.5	2.67	2.16	0.13	0.7	Chronic lung diseases	no
P269	other	True negative	True negative	female	48	19.9762		no	0	0	yes	yes	yes	yes	7.62	4.24	1.51	1.31	0.7	Chronic lung diseases	yes
P270	other	False negative	Flase negative	male	76	18.9388		yes			no	no	no	yes	12.02	10.09	0.75	0	103.85	Chronic lung diseases	yes
P271	Pseudomonas aeruginosa	True positive	True positive	female	68	18.6667	12	no	0.58	0.6276	no	yes	yes	yes	13.84	12.37	0.77	0.2	11.2	Chronic lung diseases	yes
P272	other	True positive	True positive	female	59	27.8876	4	no	1.12	0.772	no	no	no	yes	6.25	3.73	2.16	0.11	3.18	Chronic lung diseases	yes
P273	Haemophilus influenzae	True positive	Flase negative	male	60	18.3655	11	yes	0.2	0.35	yes	yes	no	yes	5.86	4.09	0.92	0.01	59.8	Comorbidity with multiple underlying diseases	yes
P274	other	False positive	True positive	female	54	18.3143	7	no			yes	yes	yes	yes	11.36	8.69	2.02	0.09	1.3	none	yes
P275	other	False positive	True negative	female	80	23.0112	15	no	0.15	0.52	yes	yes	no	yes	5.63	4.37	0.7	0.02	16.72	Chronic lung diseases	yes
P276	other	True positive	Flase negative	female	75	28.0404	11	no	0.96	0.9342	yes	no	yes	yes	6.34	2.86	2.8	0.23	7.92	Chronic lung diseases	yes
P277	Pseudomonas aeruginosa	True positive	Flase negative	female	59	23.3091	8	no	0.87	0.7445	yes	no	yes	yes	10.92	9.07	0.88	0.01	45.2	none	yes
P278	Haemophilus influenzae	True positive	Flase negative	male	51	24.0741	9	yes	0.84	0.6534	yes	yes	yes	yes	5.63	4.14	0.96	0.01	7.3	Cardiovascular and cerebrovascular diseases	yes
P279	other	True positive	Flase negative	female	58	21.6311	4	no	0.76	0.6609	yes	no	no	yes	4.52	2.25	1.89	0.12		Chronic lung diseases	no
P280	other	True positive	Flase negative	male	61	14.5266	10	yes	0.27	0.4183	yes	yes	no	yes	7.78	6.19	1.03	0.07	19.86	Chronic lung diseases	yes
P281	other	True negative	True negative	female	74	22.6003	5	no	1.1	0.8249	yes	no	no	yes	4.79	2.92	1.7	0.05	3.27	Chronic lung diseases	yes
P282	Haemophilus influenzae	True positive	Flase negative	female	68	24.6548	4	no	0.91	0.845	no	no	yes	yes	14.17	10.78	2	0.19	110.37	Chronic lung diseases	yes
P283	Pseudomonas aeruginosa	True positive	Flase negative	female	62	22.0604		no			yes	no	yes	yes	8.92	5.55	2.08	0.05	18.28	Chronic lung diseases	yes
P284	Haemophilus influenzae	True positive	Flase negative	male	56	25.4581	4	no	0.94	0.7661	yes	no	no	yes	5.18	2.14	2.61	0.08	0.8	Chronic lung diseases	yes
P285	Pseudomonas aeruginosa	True positive	False positive	male	51	23.1834	6	yes	1.01	0.7784	yes	yes	yes	yes	5.32	3.83	1.01	0.1	1.29	Chronic lung diseases	yes
P286	Haemophilus influenzae	True positive	True positive	female	51	22.8928		no	1.146	0.8105	no	no	yes	no	9.97	9.17	2.02	0.17	0.5	none	no
P287	other	True positive	Flase negative	male	69	19.5312	10	yes	0.78	0.6401	yes	no	no	yes	6.01	3.98	1.58	0.07	1.7	Chronic lung diseases	yes
P288	Haemophilus influenzae	True positive	False positive	male	78	33.7925	14	yes	0.4959	0.8495	yes	yes	yes	yes	7.47	5.45	1.33	0.08	14.7	Chronic lung diseases	yes
P289	other	True negative	True negative	female	82	17.5583	16	no	0.4	0.58	yes	yes	yes	yes	11.84	10.29	0.7	0.07	197.19	Chronic lung diseases	yes
P290	Haemophilus influenzae	True positive	False positive	male	88	18.8189		no			yes	no	no	yes	2.89	2.18	0.69	0	12.1	none	yes
P291	other	True positive	Flase negative	male	78	22.0386	15	yes	0.248	0.3824	yes	no	yes	yes	16.21	15.58	0.4	0.01	50.2	Chronic lung diseases	yes
P292	Haemophilus influenzae	True positive	Flase negative	male	46	22.9854		yes			yes	no	no	yes	9.18	6.79	1.5	0.1	1.39	Chronic lung diseases	no
P293	Haemophilus influenzae	True positive	Flase negative	female	52	17.6254		no	0.95	0.8132	yes	no	yes	yes	6.53	3.88	2.16	0.07	41.17	Malignant tumour	no
P294	mix	True positive	Flase negative	female	40	22.7732		no	1.05	0.7405	yes	yes	yes	yes	6.56	4.97	1.21	0.06	6.5	Chronic lung diseases	yes
P295	Haemophilus influenzae	True positive	Flase negative	male	64	27.1809	5	yes	0.61	0.69	yes	yes	no	yes	4.99	2.85	1.74	0.09	0.5	Chronic lung diseases	no
P296	Haemophilus influenzae	True positive	Flase negative	male	78	23.8281	6	no	1.125	0.7741	yes	no	no	yes	4.19	1.82	1.73	0.05	5.71	none	no
P297	Haemophilus influenzae	True positive	Flase negative	male	52	23.4236	4	yes	1.09	0.7257	yes	yes	no	yes	7.66	4.93	2.04	0.17	3.67	none	no
P298	other	True negative	True negative	female	54	24.6094	4	no	0.98	0.824	yes	no	yes	yes	4.86	2.57	1.93	0.07	0.8	Chronic lung diseases	yes
P299	other	True negative	True negative	female	83	27.3923		no			yes	no	yes	yes	12.88	10.32	2.05	0.1	53.6	none	no
P300	other	True positive	Flase negative	male	48	30.1021	7	yes	0.957	0.676	yes	no	yes	yes	7.15	4.63	2.13	0.1	1.36	Chronic lung diseases	yes
P301	other	True positive	Flase negative	female	48	16.7969	9	no	0.44	0.58	yes	yes	yes	yes	11.02	9.61	0.91	0.01	111.53	Chronic lung diseases	yes
P302	Pseudomonas aeruginosa	True positive	True positive	female	68	24.6094	7	no	0.92	0.7037	yes	yes	yes	yes	6.3	4.31	1.42	0.02	0.5	Chronic lung diseases	no
P303	other	True negative	Flase negative	male	63	24.0569	11	yes	0.42	0.461	yes	yes	yes	yes	7.23	5.48	1.09	0.06	32.86	Chronic lung diseases	yes
P304	other		True negative	male	32	23.3887	3	yes	0.78	0.9924	yes	yes	yes	yes	2.69	1.45	0.79	0	23.8	none	no
P305	other		True positive	male	81	23.4586	13	yes	0.88	0.8398	yes	no	yes	yes	6.2	4.03	1.44	0.22	12.7	none	yes
P306	other	False positive	True negative	female	68	24.977	4	no	0.85	0.6895	yes	no	yes	yes	5.18	2.98	1.75	0.09	2.6	Chronic lung diseases	no
P307	Haemophilus influenzae	True positive	Flase negative	female	51	30.9156	4	no	0.98	0.6894	yes	yes	yes	yes	8.49	5.54	2.25	0.04	0.77	Chronic lung diseases	no
P308	Pseudomonas aeruginosa	True positive	Flase negative	male	60	17.6745	7	yes	0.85	0.781	yes	yes	yes	yes	9.26	7.53	0.82	0.04	51.65	none	no
P309	other	True positive	Flase negative	female	69	22.6667	5	no	0.68	0.7137	yes	no	yes	yes	4.58	3.1	1.14	0.08	0.9	Malignant tumour	yes
P310	Haemophilus influenzae	True positive	Flase negative	male	18	39.1837	3	no	0.72	0.8577	yes	yes	no	yes	8.12	5.84	1.68	0.02	6.8	Chronic lung diseases	yes
P312	other	False positive	True negative	male	70	22.231	6	no	1.12	0.702	yes	no	no	yes	5.32	3.21	1.05	0.78	3.49	Comorbidity with multiple underlying diseases	yes
P313	other	False positive	True positive	male	49	21.0938	0	no	1.071	0.8206	no	no	yes	no	5.54	3.49	1.64	0.09	1.9	none	yes
P314	other	True positive	Flase negative	male	65	17.2111	7	no	0.54	0.67	yes	yes	yes	yes	3.63	2.34	0.71	0.04	4.69	none	yes
P315	other	True positive	True positive	female	90	18.3143	8	no	0.83	0.53	no	no	no	yes	6.26	4.71	1.3	0	2.9	Comorbidity with multiple underlying diseases	yes
P316	Pseudomonas aeruginosa	True positive	Flase negative	male	53	18.75	9	yes	0.22	0.36	yes	no	yes	yes	7.03	6.12	0.47	0	105.5	Chronic lung diseases	yes
P317	other	False positive	True negative	female	57	27.4714	4	no	0.95	0.7528	yes	no	yes	yes	3.56	2.11	1.22	0.01	0.59	none	yes
P318	other	True positive	Flase negative	male	69	24.0741	3	no	1.01	0.8451	no	no	no	yes	6.87	3.17	2.61	0.25	16.5	Comorbidity with multiple underlying diseases	yes
P319	mix	True positive		female	44			no				no	no	no	8.21	5.86	1.57	0.07	0.73	none	no
P320	other	True positive	False positive	male	75	16.955		no			no	no	yes	yes	5.64	3.61	1.57	0.05	50.69	Risk of aspiration	yes
P321	mix	True positive	Flase negative	female	68	15.4164	8	no	0.99	0.7642	no	no	no	yes	5.55	4.31	0.96	0.01	29.34	Risk of aspiration	no
P322	other	True positive	Flase negative	male	22	29.3878	7	yes	0.44	0.8308	no	no	no	yes	10.9	6.81	2.7	0.19	21.61	Chronic lung diseases	yes
P323	other	True positive	True positive	female	55	17.7778	3	no	1.2	0.8655	no	no	no	no	4.85	3.18	1.18	0.08	0.5	none	yes
P324	other	True positive	Flase negative	male	61	18.3655		yes			no	yes	no	yes	5.71	4.09	1.22	0.02	2.12	none	yes
P325	Haemophilus influenzae	True positive	Flase negative	female	59	24.2188	3	no	1.1	0.7813	no	no	no	yes	4.43	2.54	1.33	0.04	0.97	none	yes
P326	other		True negative	male	55	21.4844	6	yes	0.673	0.6731	no	yes	no	yes	7.52	5.34	1.36	0.32	69.7	Chronic lung diseases	yes
P327	Haemophilus influenzae	True positive	Flase negative	female	66	30.102	4	no	0.964	0.7828	yes	no	no	yes	10.65	8.19	1.82	0.01	1.31	Chronic lung diseases	yes
P328	other	True positive	Flase negative	male	66	19.1406	4	no	1.027	0.8105	yes	no	no	yes	7.74	6.14	1.26	0.04	13.1	none	yes
P329	other	True negative	True negative	female	66	19.6283	2	no	0.96	0.6752	no	no	no	yes	9.73	7.32	2.08	0.04	12	Chronic lung diseases	yes
P330	Pseudomonas aeruginosa	True positive	True positive	male	30	18.0697	4	yes	0.607	0.8591	no	no	no	yes	12.59	10.39	1.54	0.04	6.17	none	yes
P331	other	True positive	False positive	female	48	19.6311	9	no	0.3955	0.8549	no	yes	no	yes	5.47	2.78	2.06	0.17	4.47	Chronic lung diseases	yes
P332	Haemophilus influenzae	True positive	Flase negative	female	58	22.0604	3	yes	0.976	0.7746	no	no	no	yes	7.48	4.83	2.23	0.04	3.8	none	yes
P333	Haemophilus influenzae	True positive	Flase negative	female	58	20.0288	4	no	0.95	0.7765	no	no	yes	yes	4.33	2.66	1.31	0.05	0.1	Cardiovascular and cerebrovascular diseases	yes
P334	Haemophilus influenzae	True positive	Flase negative	female	70	16.4354	8	no	0.906	0.709	yes	no	no	yes	4.38	2.15	1.7	0.06	19.7	Chronic lung diseases	yes
P335	other	True negative	True negative	female	84	22.1893		no	0.55	0.5289	yes	no	no	yes	4.69	3.17	0.9	0.01	21.25	Cardiovascular and cerebrovascular diseases	yes
P336	other	True negative	True negative	male	82	19.563	6	no	1.036	0.7031	yes	no	no	yes	11.4	9.84	0.95	0.01	73.91	Chronic lung diseases	yes
P337	other	True positive	False positive	female	71	22.9874	5	no	1.166	0.7974	yes	no	no	yes	8.23	5.04	2.52	0.1	2.21	Chronic lung diseases	no
P338	other	False positive	True negative	female	62	19.5312	2	no	1.055	0.8262	no	no	no	yes	5.34	2.35	1.76	0.87	1.8	none	yes
P339	Haemophilus influenzae	True positive	Flase negative	male	65	22.4323	3	no	1.13	0.7799	no	no	no	yes	3.81	2.73	0.83	0.04	0.9	none	yes
P340	other	True negative	True negative	female	74	23.1405	6	no	0.789	0.6618	yes	yes	yes	yes	4.46	3.4	0.79	0.01	1.2	none	no
P341	other		True negative	female	59	18.902	8	no	1.102	0.7704	yes	no	yes	yes	5.31	4.69	0.6	0	0.9	Chronic lung diseases	yes
P342	other	False positive	True negative	male	74	25.3515		yes	0.93	0.7064	yes	no	no	yes	3.56	3.08	0.33	0.04	19.64	Comorbidity with multiple underlying diseases	yes
P343	other	True negative	True negative	male	58	21.048		no	0.92	0.7145	yes	no	yes	yes	10.4	8.63	1.03	0.23	120	Comorbidity with multiple underlying diseases	no
P344	other	True positive	True positive	female	67	18.048	4	no	1.08	0.9054	yes	no	no	yes	10.36	8.57	1.01	0.04	9.21	Chronic lung diseases	yes
P345	Pseudomonas aeruginosa	True positive	False positive	male	50	16.1354		no			yes	yes	yes	yes	6.87	5.1	1.17	0.01	42.3	Chronic lung diseases	yes
P346	other	True positive	True positive	male	76	25	13	yes	0.83	0.7155	yes	no	yes	yes	12.28	9.68	1.36	0	225	Malignant tumour	yes
P347	other	True negative	True negative	female	67	25.711	3	no			yes	no	no	yes	5.36	3.67	1.08	0.09	112.6	Chronic lung diseases	yes
P348	other	True negative	Flase negative	male	62	20.5761	6	yes	0.35	0.59	yes	no	no	yes	8.47	5.86	1.13	0.76	3.92	Chronic lung diseases	yes
P349	other	True positive	Flase negative	male	78	17.1468	10	no	0.4615	0.7725	yes	yes	yes	yes	7	6.14	0.29	0	83.63	Chronic lung diseases	yes
P350	other	True positive	Flase negative	male	80	18.5911	9	yes	0.5725	0.7266	yes	yes	no	yes	5.16	3.77	0.84	0.18	0.5	Chronic lung diseases	yes
P351	Haemophilus influenzae	True positive	Flase negative	male	68	24.2188	9	yes	0.1746	0.5097	yes	yes	yes	yes	15.36	12.18	1.41	0.43	14	Chronic lung diseases	yes
P352	Haemophilus influenzae	True positive	Flase negative	female	62	23.1111	4	no	1.331	0.8286	yes	no	no	no	3.71	2.57	0.97	0.02	3.8	Chronic lung diseases	yes
P353	Pseudomonas aeruginosa	True positive	True positive	male	74	27.3438	18	yes	0.1436	0.58	yes	yes	yes	yes	7.86	5.54	1.63	0.01	4.7	Chronic lung diseases	yes
P354	other	True positive	Flase negative	male	50	29.0174	3	yes	0.78	0.6694	yes	yes	no	yes	6.87	4.14	2.09	0.15	0.5	Chronic lung diseases	yes
P355	Pseudomonas aeruginosa	True positive	True positive	male	61			no			no	yes	no	yes	7.25	5.22	1.31	0.32	22.43	Chronic lung diseases	no
P356	Haemophilus influenzae	True positive	Flase negative	female	61	23.7812	4	no	1.003	0.9046	no	no	no	yes	6.03	3.87	1.77	0.1	23.94	Chronic lung diseases	yes
P357	other	True positive	Flase negative	male	64	20.898	4	yes	0.77	0.6425	yes	no	no	yes	7.3	4.16	2.13	0.57	0.5	Chronic lung diseases	yes
P358	Haemophilus influenzae	True positive	True positive	male	61	21.875	3	yes	0.95	0.7441	yes	no	no	yes	9.98	7.87	1.47	0.06	30.6	Chronic lung diseases	yes
P359	Haemophilus influenzae	True positive	Flase negative	male	20	23.5294	2	no	0.91	0.9	yes	yes	yes	yes	11.26	8.73	1.84	0.15	6.5	Chronic lung diseases	no
P360	other	True positive	Flase negative	male	67	17.1875		yes	1.32		yes	yes	yes	yes	4.04	2.43	1.16	0.16	1.3	none	yes
P361	Haemophilus influenzae	True positive	Flase negative	female	45	34.2936	2	no	1.06	0.8531	yes	no	no	yes	10.61	7.17	2.59	0.28	4.38	Chronic lung diseases	yes
P362	Haemophilus influenzae	True positive	Flase negative	male	46	28.7317	1	no	1.04	0.8425	yes	no	no	yes	4.93	3.45	1.15	0.07	3.72	Chronic lung diseases	yes
P363	mix	True positive	True positive	female	72	17.7778	6	no	1.16	0.9592	yes	no	no	yes	4.95	3.03	1.45	0.11	0.5	Chronic lung diseases	yes
P364	other	True positive	False positive	female	44	24.5578	1	no	0.93	0.7957	no	no	no	no	4.65	2.61	1.56	0.22	0.5	Chronic lung diseases	yes
P365	other	True positive	Flase negative	male	77	25.7812	6	no	0.91	0.7617	yes	yes	yes	yes	7.6	6.14	0.85	0	290.6	Chronic lung diseases	no
P366	mix	True positive	True positive	female	66	21.4844		no			yes	yes	yes	yes	8.35	6.02	1.81	0.14		Chronic lung diseases	yes
P367	Pseudomonas aeruginosa	True positive	True positive	male	74	27.3438		yes	0.1436	0.7463	yes	yes	yes	yes	15.71	14.33	0.85	0.01	9.9	Chronic lung diseases	yes
P368	Pseudomonas aeruginosa	True positive	True positive	male	38	19.5312	3	no	0.681	0.6806	yes	no	yes	yes	8.82	6.48	1.75	0.03	55.12	Chronic lung diseases	yes
P369	Pseudomonas aeruginosa	True positive	False positive	male	68	22.4059	10	yes	0.58	0.68	yes	no	no	yes	8.14	5.86	1.39	0.11	72.9	Chronic lung diseases	yes
P370	other		False positive	male	73	22.2222	6	no	1	0.7624	yes	yes	no	yes	7.84	5.06	1.75	0.08	9.05	Chronic lung diseases	yes
P371	other	True positive	Flase negative	male	79	22.8928		yes	0.327		yes	yes	no	yes	5.32	3.35	1.27	0.21	0.9	Chronic lung diseases	yes
P372	mix	True positive	True positive	male	78	33.0579	15	yes	0.4959	0.8495	yes	yes	yes	yes	7.47	5.45	1.33	0.08	14.7	Chronic lung diseases	yes
P373	Haemophilus influenzae	True positive	Flase negative	female	59	24.2188	3	no	0.9	0.8789	yes	no	no	yes	12.71	10.06	1.97	0.02	2.83	Malignant tumour	no
P374	other	True positive	True positive	female	88	11.3379		no	0.7764	0.7716	yes	no	yes	yes	4.82	3.68	0.71	0.08	13.1	Chronic lung diseases	yes
P375	other	True positive	Flase negative	female	44	21.5139		no			no	no	no	no	6.9	4.274	1.88	0.2	12.19	Chronic lung diseases	yes
P376	other	True positive	False positive	male	55	20.8307	2	yes	1.042	0.6592	no	no	no	yes	4.67	2.89	1.37	0.13	13.6	Chronic lung diseases	yes
P377	other		True negative	female	73	26.1719		no	1.03	0.826	yes	no	no	yes	4.68	2.73	1.65	0.02	4.6	Chronic lung diseases	yes
P378	other	True positive	True positive	male	71	28.959	5	no	0.83	0.7276	yes	no	no	yes	8.69	6.03	1.86	0.03	0.5	none	yes
P379	other	True positive	True positive	female	15	22.0604	2	no	1.1121	0.9804	yes	no	yes	yes	4.06	2.33	1.28	0.01	0.1	Chronic lung diseases	yes
P380	other			female	71	18.3594	13	no	0.2297	0.787	yes	yes	yes	yes	3.5	2.15	1.06	0.05	1.79	Chronic lung diseases	yes
P381	other		True negative	male	75	19.0311	6	yes	0.67	0.7	yes	yes	yes	yes	6.04	4.02	1.3	0.1	4.1	Comorbidity with multiple underlying diseases	yes
P382	other			male	74	27.3438	11	no	0.4262	0.7327	yes	no	yes	yes	5.57	2.75	1.84	0.32	8.97	Comorbidity with multiple underlying diseases	yes
P383	other	True positive	Flase negative	male	56	29.4108		yes	1.06	0.7513	yes	no	yes	yes	8.76	7.1	1.11	0.08	62.45	none	no
P384	Pseudomonas aeruginosa	True positive	True positive	male	71	23.9869	18	yes	0.4534	0.5073	yes	no	yes	yes	6.73	5.64	0.58	0.1	8.3	Comorbidity with multiple underlying diseases	yes
P385	other	True positive	True positive	female	62	20.8247	4	no	1.3	0.811	yes	no	yes	yes	3.89	2.02	1.47	0.13	0.3	none	no
P386	other	True positive	Flase negative	male	48	23.8751	2	yes	1.15	0.8223	yes	no	yes	yes	6.46	3.68	2.22	0.13	1.3	Chronic lung diseases	yes
P387	other	True positive	True positive	female	67	20.0773	4	no	0.81	0.7654	yes	no	yes	yes	8.11	5.21	2.12	0.26	3.3	Chronic lung diseases	yes
P388	other	True negative	True negative	female	53	24	3	no	1.233	0.8601	yes	no	yes	yes	8.72	6.11	1.88	0.2	1.29	none	yes
P389	other		True positive	male	54	25.8264	3	yes	0.8494	0.7665	no	no	no	yes	9.01	5.96	2.27	0.39	0.65	Cardiovascular and cerebrovascular diseases	yes
P390	other		True negative	female	61	22.6003	3	no	0.91	0.7056	no	yes	no	yes	9.28	7.23	1.52	0.05	21	Cardiovascular and cerebrovascular diseases	yes
P391	other		True negative	male	77	23.8087	4	no	1.14	0.7551	no	no	no	no	6.11	4.5	0.87	0.28	0.5	Cardiovascular and cerebrovascular diseases	yes
P392	Pseudomonas aeruginosa	True positive	True positive	male	79	18.3391	15	yes	0.2907	0.5858	yes	no	no	yes	4.88	3.08	0.89	0.53	21.49	Comorbidity with multiple underlying diseases	yes
P393	Pseudomonas aeruginosa	True positive	True positive	female	70	18.9745	10	no	0.45	0.5478	yes	no	no	yes	19.98	15.52	3.89	0.01	35.86	Chronic lung diseases	yes
P394	other	True positive	True positive	male	58	24.2123	3	no	1.1743	0.8628	no	no	no	yes	6.31	5.22	0.72	0.03	4.95	Chronic lung diseases	yes
P395	Pseudomonas aeruginosa	True positive	False positive	female	55	22.2063	5	no	0.955	0.744	no	no	no	yes	14.11	11.55	1.51	0.47	0.2	Chronic lung diseases	yes
P396	Haemophilus influenzae	True positive	Flase negative	male	65	22.2656		yes	0.9	0.7621	no	no	no	yes	4.5	1.56	2.34	0.1	11.97	none	yes
P397	Haemophilus influenzae	True positive	Flase negative	female	72	25.9695	5	no	1.11	0.832	yes	no	no	yes	5.27	3.62	1.24	0.02	45.74	Comorbidity with multiple underlying diseases	yes
P398	Haemophilus influenzae	True positive	Flase negative	female	19	18.6667	0	no	1.18	0.9532	no	no	no	no	7.19	5.38	1.4	0.05	0.1	none	no
P399	other	True positive	Flase negative	male	71	16.6525	11	yes	0.95	0.7957	no	yes	no	yes	4.37	2.49	1.33	0.2	4.2	Comorbidity with multiple underlying diseases	yes
P400	Haemophilus influenzae	True positive	True positive	male	62	23.03	5	yes	0.74	0.722	yes	yes	no	yes	4.77	3.2	1.25	0.09	0.5	none	no
P401	other	False negative	True positive	female	62	25.9695	3	no	1	0.6669	no	yes	no	yes	7.56	4.46	2.32	0.15	1.66	Comorbidity with multiple underlying diseases	no
P402	other	True positive	Flase negative	female	49	20.0773	3	no	0.772	0.7718	no	yes	no	yes	4.08	2.07	1.7	0.07	0.5	Chronic lung diseases	yes
P403	Haemophilus influenzae	True positive	Flase negative	male	20	31.2213	2	yes	0.95	0.8073	no	yes	yes	yes	7.32	5.27	1.34	0.01	2.4	Chronic lung diseases	no
P404	Haemophilus influenzae	True positive	True positive	male	74	22.5896	7	yes	0.55	0.597	no	yes	no	yes	9.37	7.09	1.66	0.04	74.5	Chronic lung diseases	yes
P405	other	True positive	Flase negative	female	74	21.7778	7	no	0.5511	0.78	yes	yes	no	yes	6.84	3.56	2.78	0.02	1.64	Chronic lung diseases	yes
P406	Pseudomonas aeruginosa	True positive	True positive	female	69	19.025	15	no	0.3584	0.59	yes	yes	yes	yes	10.41	9.39	0.54	0.01	60.96	Comorbidity with multiple underlying diseases	yes
P407	Pseudomonas aeruginosa	True positive	True positive	male	67	18.0697	13	previous	0.98	0.7099	no	yes	yes	yes	11.97	10.26	1.03	0.01	8.81	none	yes
P408	other	True positive	True positive	male	73	24.1288	4	no	1.1	0.7587	no	no	no	yes	5.77	4.21	1.07	0.1	1.12	Cardiovascular and cerebrovascular diseases	yes
P409	other	True positive	Flase negative	male	62	19.5312	4	yes	0.7783	0.8151	no	yes	no	yes	16.37	12.55	2.75	0.1	35.77	none	yes
P410	Haemophilus influenzae	True positive	True positive	female	77	20.3125	6	no	1	0.8123	no	yes	yes	yes	9.87	8.5	0.78	0.05	12.4	none	no
P411	Haemophilus influenzae	True positive	False positive	male	64	23.9869		yes	0.23	0.3566	yes	yes	no	yes	6.37	4.82	0.68	0.32	17.4	Chronic lung diseases	yes
